# Supplementary material for: Identification of a Leaf Cuticular Wax Biosynthesis Gene BrCER2 in Chinese Cabbage (Brassica rapa L. ssp. pekinensis)
Source: Plants (Basel). 2025 Dec 16;14(24):3831. doi: 10.3390/plants14243831 (PMC12736802; doi:10.3390/plants14243831)
Supplement: Supplementary file 1 [file plants-14-03831-s001.zip]

Archive with 1 entries (1 files):
- plants-3961538-supplementary.pdf
